# Supplementary material for: Fructooligosaccharide (FOS) and Galactooligosaccharide (GOS) Increase Bifidobacterium but Reduce Butyrate Producing Bacteria with Adverse Glycemic Metabolism in healthy young population
Source: Sci Rep. 2017 Sep 18;7:11789. doi: 10.1038/s41598-017-10722-2 (PMC5603605; doi:10.1038/s41598-017-10722-2)
Supplement: Supplementary file 2 — Dataset 1 [file 41598_2017_10722_MOESM2_ESM.xls]

## Sheet: Sheet1
#SampleID	stage	washout	ID	IDgroup	prebiotic_stage	height	compliance	calorie intake	FPG	glucose30	glucose60	glucose90	glucose120	OGTT	weight	BMI	BF	BMR	VF	SF	BM	Species	Bodysite	DNA_extraction_operator	DNA_extraction_date	DNA_extraction_kit	DNA_Procedure	PCR_operator	PCR_Date	PCR_circle	Forward_Primer_ID	Forward_Barcode	Forward_Primer	Reverse_Primer_ID	Reverse_Barcode	Reverse_Primer
101A2	F0	1	human101	healthy	F0	1.68	1	2280	4.8	5.7	6.1	6.4	5.4	11.65	63.8	22.6	27.9	1347	3	24.7	27.7	human	Stool	LiuFeitong	2016.12.13	Yirui	Machine	LiuFeitong	2016.01.29	30	ion_V4F51	TTCTATTGAGG	GTGTGCCAGCMGCCGCGGTAA	Ion400_V4R11	CCAAGAGAG	CCGGACTACHVGGGTWTCTAAT
101BF14	F14	2	human101	healthy	F2	1.68	1	2159	5	7.7	7	5.8	5.3	12.825	63.6	22.5	28.2	1342	3	24.8	27.5	human	Stool	LiuFeitong	2016.12.14	Yirui	Machine	Prabhu	2016.01.20	30	ion_V4F3	TTATTCCTTCG	GTGTGCCAGCMGCCGCGGTAA	Ion400_V4R4	TATTCCGAA	CCGGACTACHVGGGTWTCTAAT
101CF6	G0	1	human101	healthy	F3/G0	1.68	1	2145	4.7	7.5	5.3	4.9	5.5	11.4	63.9	22.6	27.2	1352	3	24.4	28	human	Stool	LiuFeitong	2016.12.13	Yirui	Machine	LiuFeitong	2016.01.29	30	ion_V4F53	TTCTAACGCAT	GTGTGCCAGCMGCCGCGGTAA	Ion400_V4R11	CCAAGAGAG	CCGGACTACHVGGGTWTCTAAT
101DG14	G14	2	human101	healthy	G2	1.68	1	2297	5	5.8	4.6	5.8	6.7	11.025	64.8	23	28.2	1361	3.5	25.1	27.6	human	Stool	LiuFeitong	2016.12.13	Yirui	Machine	LiuFeitong	2016.01.29	30	ion_V4F55	TTCTCAATAGC	GTGTGCCAGCMGCCGCGGTAA	Ion400_V4R11	CCAAGAGAG	CCGGACTACHVGGGTWTCTAAT
102A2	G0	1	human102	healthy	G0	1.69	1	1988	4.6	7.4	7.9	5.3	6.1	12.975	56.7	19.9	24.7	1247	2	21.1	28.6	human	Stool	LiuFeitong	2016.12.13	Yirui	Machine	Prabhu	2016.01.20	30	ion_V4F21	TTAACTCTGTG	GTGTGCCAGCMGCCGCGGTAA	Ion400_V4R1	TTATTACGC	CCGGACTACHVGGGTWTCTAAT
102BG14	G14	2	human102	healthy	G2	1.69	1	2011	5.3	8.7	6.8	6.5	6.9	14.05	55.9	19.6	26.3	1228	2	21.7	27.9	human	Stool	LiuFeitong	2016.12.13	Yirui	Machine	Prabhu	2016.01.20	30	ion_V4F23	TTAACCTTCGA	GTGTGCCAGCMGCCGCGGTAA	Ion400_V4R1	TTATTACGC	CCGGACTACHVGGGTWTCTAAT
102CG5	F0	1	human102	healthy	G3/F0	1.69	1	2178	5.3	8.9	7.2	6.2	5.2	13.775	56.9	19.9	25.4	1248	2	21.5	28.3	human	Stool	LiuFeitong	2016.12.13	Yirui	Machine	Prabhu	2016.01.20	30	ion_V4F24	TTAACGTCATC	GTGTGCCAGCMGCCGCGGTAA	Ion400_V4R1	TTATTACGC	CCGGACTACHVGGGTWTCTAAT
102DF14	F14	2	human102	healthy	F2	1.69	1	2063	4.7	6.8	7.2	8.8	8.4	14.675	56.2	19.7	24.4	1241	2	56.2	24.4	human	Stool	LiuFeitong	2016.12.13	Yirui	Machine	LiuFeitong	2016.01.29	30	ion_V4F56	TTCTCCGATAT	GTGTGCCAGCMGCCGCGGTAA	Ion400_V4R11	CCAAGAGAG	CCGGACTACHVGGGTWTCTAAT
103A3	G0	1	human103	healthy	G0	1.58	1	2189	4.4	7.4	11.8	5.5	5.8	14.9	52.2	20.9	25.5	1170	2.5	22.2	27.6	human	Stool	LiuFeitong	2016.12.13	Yirui	Machine	LiuFeitong	2016.01.29	30	ion_V4F58	TTCTGTCAGAC	GTGTGCCAGCMGCCGCGGTAA	Ion400_V4R11	CCAAGAGAG	CCGGACTACHVGGGTWTCTAAT
103BG14	G14	2	human103	healthy	G2	1.58	1	2222	4.8	8.8	7.2	6.5	6.2	14	52.3	21	23.8	1178	2.5	21.4	28.4	human	Stool	LiuFeitong	2016.12.13	Yirui	Machine	LiuFeitong	2016.01.29	30	ion_V4F61	TTCATTGGTGA	GTGTGCCAGCMGCCGCGGTAA	Ion400_V4R11	CCAAGAGAG	CCGGACTACHVGGGTWTCTAAT
103CG5	F0	1	human103	healthy	G3/F0	1.58	1	2159	4.9	7.5	6.1	5.2	4.7	11.8	52.3	21	24.3	1176	2.5	21.7	28.1	human	Stool	LiuFeitong	2016.12.13	Yirui	Machine	LiuFeitong	2016.01.29	30	ion_V4F62	TTCATACAAGG	GTGTGCCAGCMGCCGCGGTAA	Ion400_V4R11	CCAAGAGAG	CCGGACTACHVGGGTWTCTAAT
103DF13	F14	2	human103	healthy	F2	1.58	1	2198	5.2	8	5.5	7.1	6.4	13.2	52.6	21.1	24.6	1180	2.5	21.9	28.1	human	Stool	LiuFeitong	2016.12.13	Yirui	Machine	LiuFeitong	2016.01.29	30	ion_V4F63	TTCATGTCCGT	GTGTGCCAGCMGCCGCGGTAA	Ion400_V4R11	CCAAGAGAG	CCGGACTACHVGGGTWTCTAAT
104A3	F0	1	human104	healthy	F0	1.6	1	1980	5.4	8.7	7.8	7.2	6.4	14.8	43.2	16.9	30.8	1014	1	22	26.4	human	Stool	LiuFeitong	2016.12.13	Yirui	Machine	LiuFeitong	2016.01.29	30	ion_V4F65	TTCAACATTGG	GTGTGCCAGCMGCCGCGGTAA	Ion400_V4R11	CCAAGAGAG	CCGGACTACHVGGGTWTCTAAT
104BF13	F14	2	human104	healthy	F2	1.6	1	1953	5.6	10.4	11	10	8.3	19.175	42.1	16.4	30.7	1017	1	22	26.3	human	Stool	LiuFeitong	2016.12.16	Yirui	Machine	LiuFeitong	2016.01.21	30	ion_V4F3	TTATTCCTTCG	GTGTGCCAGCMGCCGCGGTAA	Ion400_V4R2	TTCAATTCG	CCGGACTACHVGGGTWTCTAAT
104CF4	G0	1	human104	healthy	F3/G0	1.6	1	1992	4.8	9.3	7.2	6.2	6.8	14.25	43	16.8	30.4	1012	1	21.7	26.5	human	Stool	LiuFeitong	2016.12.16	Yirui	Machine	LiuFeitong	2016.01.21	30	ion_V4F4	TTATTCGAAGC	GTGTGCCAGCMGCCGCGGTAA	Ion400_V4R2	TTCAATTCG	CCGGACTACHVGGGTWTCTAAT
104DG14	G14	2	human104	healthy	G2	1.6	1	1835	5.2	7.9	6.5	6.9	6.4	13.55	43.4	17	30.7	1017	1	22	26.3	human	Stool	LiuFeitong	2016.12.16	Yirui	Machine	LiuFeitong	2016.01.21	30	ion_V4F5	TTATTGCGGTT	GTGTGCCAGCMGCCGCGGTAA	Ion400_V4R2	TTCAATTCG	CCGGACTACHVGGGTWTCTAAT
105A2	G0	1	human105	healthy	G0	1.535	0.75	2167	5.1	9.6	10.7	9	8.3	18	48.5	20.6	25.4	1109	2.5	21.9	27.1	human	Stool	LiuFeitong	2016.12.14	Yirui	Machine	LiuFeitong	2016.01.29	30	ion_V4F67	TTCAAGCACTA	GTGTGCCAGCMGCCGCGGTAA	Ion400_V4R11	CCAAGAGAG	CCGGACTACHVGGGTWTCTAAT
105BG13	G14	2	human105	healthy	G2	1.535	0.75	2098	4.8	8.8	11	7.6	6.7	16.575	47.9	20.3	25.8	1098	2.5	22	26.8	human	Stool	LiuFeitong	2016.12.14	Yirui	Machine	LiuFeitong	2016.01.29	30	ion_V4F69	TTCACGCTTAC	GTGTGCCAGCMGCCGCGGTAA	Ion400_V4R11	CCAAGAGAG	CCGGACTACHVGGGTWTCTAAT
105CG5	F0	1	human105	healthy	G3/F0	1.535	0.75	2123	4.9	8.7	9.9	7.5	5.9	15.75	48.3	20.5	25.9	1104	2.5	22.1	26.8	human	Stool	LiuFeitong	2016.12.15	Yirui	Machine	Prabhu	2016.01.20	30	ion_V4F45	TTAGCGCTAGT	GTGTGCCAGCMGCCGCGGTAA	Ion400_V4R4	TATTCCGAA	CCGGACTACHVGGGTWTCTAAT
105DF14	F14	2	human105	healthy	F2	1.535	0.75	2179	4.9	9.7	11.2	7.8	7.7	17.5	47.8	20.3	25.9	1096	2.5	21.8	27	human	Stool	LiuFeitong	2016.12.15	Yirui	Machine	Prabhu	2016.01.20	30	ion_V4F140	TTGTGATAGTG	GTGTGCCAGCMGCCGCGGTAA	Ion400_V4R4	TATTCCGAA	CCGGACTACHVGGGTWTCTAAT
106A3	F0	1	human106	healthy	F0	1.68	1	2389	4.2	7.9	7.6	5.7	5.5	13.025	63.7	22.6	21.3	1513	6	14.7	33.7	human	Stool	LiuFeitong	2016.12.13	Yirui	Machine	Prabhu	2016.01.20	30	ion_V4F41	TTAGATCGTAG	GTGTGCCAGCMGCCGCGGTAA	Ion400_V4R1	TTATTACGC	CCGGACTACHVGGGTWTCTAAT
106BF14	F14	2	human106	healthy	F2	1.68	1	2420	5	9.2	7.9	5.4	5.3	13.825	63.1	22.4	22.6	1498	6	15.5	33.3	human	Stool	LiuFeitong	2016.12.14	Yirui	Machine	LiuFeitong	2016.01.29	30	ion_V4F72	TTCCTATGTTG	GTGTGCCAGCMGCCGCGGTAA	Ion400_V4R11	CCAAGAGAG	CCGGACTACHVGGGTWTCTAAT
106CF4	G0	1	human106	healthy	F3/G0	1.68	1	2319	4.3	10.5	9.2	7.8	5.5	16.2	63.6	22.5	22.1	1508	6	15.2	33.4	human	Stool	LiuFeitong	2016.12.13	Yirui	Machine	Prabhu	2016.01.20	30	ion_V4F44	TTAGCATGGAA	GTGTGCCAGCMGCCGCGGTAA	Ion400_V4R1	TTATTACGC	CCGGACTACHVGGGTWTCTAAT
106DG14	G14	2	human106	healthy	G2	1.68	1	2363	4.9	9.9	8.4	5.7	6	14.725	63.3	22.4	21.1	1508	6	14.5	33.7	human	Stool	LiuFeitong	2016.12.14	Yirui	Machine	LiuFeitong	2016.01.29	30	ion_V4F74	TTCCTCAGAAT	GTGTGCCAGCMGCCGCGGTAA	Ion400_V4R11	CCAAGAGAG	CCGGACTACHVGGGTWTCTAAT
107A3	F0	1	human107	healthy	F0	1.65	1	2013	4.5	6.7	6.8	5.9	6.3	12.4	55.9	20.5	27	1224	2.5	22.7	27.5	human	Stool	LiuFeitong	2016.12.14	Yirui	Machine	LiuFeitong	2016.01.29	30	ion_V4F75	TTCCATAAGGT	GTGTGCCAGCMGCCGCGGTAA	Ion400_V4R11	CCAAGAGAG	CCGGACTACHVGGGTWTCTAAT
108A2	G0	1	human108	healthy	G0	1.61	0.94	2019	4.1	6.2	6	4.7	5	10.725	47.1	18.2	23.5	1096	1	19.3	28.3	human	Stool	LiuFeitong	2016.12.14	Yirui	Machine	LiuFeitong	2016.01.29	30	ion_V4F132	TTCGCTCGATA	GTGTGCCAGCMGCCGCGGTAA	Ion400_V4R11	CCAAGAGAG	CCGGACTACHVGGGTWTCTAAT
108BG14	G14	2	human108	healthy	G2	1.61	0.94	2138	4.3	7.5	7.7	5.7	5.8	12.975	47.4	18.3	25.1	1095	1	20.1	27.7	human	Stool	LiuFeitong	2016.12.16	Yirui	Machine	LiuFeitong	2016.01.22	30	ion_V4F135	TTCGGCCGTGT	GTGTGCCAGCMGCCGCGGTAA	Ion400_V4R2	TTCAATTCG	CCGGACTACHVGGGTWTCTAAT
108CG7	F0	1	human108	healthy	G3/F0	1.61	0.94	2155	4.7	7.4	5.5	6	5.4	11.975	47.3	18.7	22.9	1095	1	19	28.5	human	Stool	LiuFeitong	2016.12.16	Yirui	Machine	LiuFeitong	2016.01.22	30	ion_V4F73	TTCCTAGTGAA	GTGTGCCAGCMGCCGCGGTAA	Ion400_V4R2	TTCAATTCG	CCGGACTACHVGGGTWTCTAAT
108DF13	F14	2	human108	healthy	F2	1.61	0.94	2086	4.8	9.7	7.9	6.1	5.8	14.5	46.8	18.1	22.6	1094	1	18.7	28.7	human	Stool	LiuFeitong	2016.12.14	Yirui	Machine	LiuFeitong	2016.01.29	30	ion_V4F133	TTCGCAACGCT	GTGTGCCAGCMGCCGCGGTAA	Ion400_V4R11	CCAAGAGAG	CCGGACTACHVGGGTWTCTAAT
109A1	F0	1	human109	healthy	F0	1.75	0.81	2390	5.5	9.6	6.7	5.6	5.5	13.7	64.6	21.1	17.4	1548	4.5	12	35.5	human	Stool	LiuFeitong	2016.12.14	Yirui	Machine	LiuFeitong	2016.01.29	30	ion_V4F134	TTCGGACTCTG	GTGTGCCAGCMGCCGCGGTAA	Ion400_V4R11	CCAAGAGAG	CCGGACTACHVGGGTWTCTAAT
109BF14	F14	2	human109	healthy	F2	1.75	0.81	2455	4.6	6.8	6.5	5.4	5.7	11.925	66.4	21.7	17.4	1578	5	12.1	35.4	human	Stool	LiuFeitong	2016.12.16	Yirui	Machine	Prabhu	2016.01.20	30	ion_V4F38	TTACGAATTCC	GTGTGCCAGCMGCCGCGGTAA	Ion400_V4R11	CCAAGAGAG	CCGGACTACHVGGGTWTCTAAT
109CF13	G0	1	human109	healthy	F3/G0	1.75	0.81	2471	5.3	7.7	5.5	5.1	5.4	11.825	64.2	21.8	16.1	1551	4.5	11.2	35.9	human	Stool	LiuFeitong	2016.12.16	Yirui	Machine	Prabhu	2016.01.20	30	ion_V4F39	TTAGTTGCATG	GTGTGCCAGCMGCCGCGGTAA	Ion400_V4R11	CCAAGAGAG	CCGGACTACHVGGGTWTCTAAT
109DG13	G14	2	human109	healthy	G2	1.75	0.81	2386	5	7.9	6.4	5.3	5	12.3	65.6	21.4	17.3	1565	5	12	35.5	human	Stool	LiuFeitong	2016.12.16	Yirui	Machine	Prabhu	2016.01.20	30	ion_V4F41	TTAGATCGTAG	GTGTGCCAGCMGCCGCGGTAA	Ion400_V4R11	CCAAGAGAG	CCGGACTACHVGGGTWTCTAAT
110A3	G0	1	human110	healthy	G0	1.58	1	1987	4.1	8.6	10.4	9.7	8.8	17.575	45.6	18.3	22.1	1076	1	18.6	28.6	human	Stool	LiuFeitong	2016.12.15	Yirui	Machine	LiuFeitong	2016.01.29	30	ion_V4F135	TTCGGCCGTGT	GTGTGCCAGCMGCCGCGGTAA	Ion400_V4R11	CCAAGAGAG	CCGGACTACHVGGGTWTCTAAT
110BG14	G14	2	human110	healthy	G2	1.58	1	1942	4.6	8.9	7.2	6.3	6.3	13.925	45.6	18.3	22.6	1074	1	18.9	28.5	human	Stool	LiuFeitong	2016.12.15	Yirui	Machine	LiuFeitong	2016.01.29	30	ion_V4F137	TTGTAGTGTCC	GTGTGCCAGCMGCCGCGGTAA	Ion400_V4R11	CCAAGAGAG	CCGGACTACHVGGGTWTCTAAT
110CG5	F0	1	human110	healthy	G3/F0	1.58	1	2045	5	8.7	8.5	7.8	7	15.5	46.6	18.7	21.2	1095	1	18.5	29.1	human	Stool	LiuFeitong	2016.12.15	Yirui	Machine	LiuFeitong	2016.01.29	30	ion_V4F138	TTGTAGCTATG	GTGTGCCAGCMGCCGCGGTAA	Ion400_V4R11	CCAAGAGAG	CCGGACTACHVGGGTWTCTAAT
110DF14	F14	2	human110	healthy	F2	1.58	1	1968	4.7	9.7	12.5	9.7	9.6	19.525	46.3	18.5	22.6	1085	1.5	19.1	28.5	human	Stool	LiuFeitong	2016.12.16	Yirui	Machine	LiuFeitong	2016.01.29	30	ion_V4F77	TTCCAGTCGAC	GTGTGCCAGCMGCCGCGGTAA	Ion400_V4R14	GCCGTTGTA	CCGGACTACHVGGGTWTCTAAT
111A3	F0	1	human111	healthy	F0	1.65	0.94	2387	4.7	8.9	6	6.8	5.7	13.45	62.7	23	29.5	1321	3.5	25.8	26.7	human	Stool	LiuFeitong	2016.12.15	Yirui	Machine	Prabhu	2016.01.20	30	ion_V4F16	TTATGACACCA	GTGTGCCAGCMGCCGCGGTAA	Ion400_V4R11	CCAAGAGAG	CCGGACTACHVGGGTWTCTAAT
111BF14	F14	2	human111	healthy	F2	1.65	0.94	2260	4.8	10.3	5	6.3	5.2	13.3	62.6	23	29.6	1318	3.5	25.8	26.6	human	Stool	LiuFeitong	2016.12.15	Yirui	Machine	Prabhu	2016.01.20	30	ion_V4F18	TTATGCACACT	GTGTGCCAGCMGCCGCGGTAA	Ion400_V4R11	CCAAGAGAG	CCGGACTACHVGGGTWTCTAAT
111CF5	G0	1	human111	healthy	F3/G0	1.65	0.94	2279	4.4	8	5.4	5.5	5	11.8	63.8	23.4	28.6	1343	4	25.6	27.2	human	Stool	LiuFeitong	2016.12.15	Yirui	Machine	Prabhu	2016.01.20	30	ion_V4F19	TTAATTCGACC	GTGTGCCAGCMGCCGCGGTAA	Ion400_V4R11	CCAAGAGAG	CCGGACTACHVGGGTWTCTAAT
111DG13	G14	2	human111	healthy	G2	1.65	0.94	2340	5.9	10.1	7.7	6	5.7	14.8	63.1	23.2	29.4	1328	4	25.8	26.8	human	Stool	LiuFeitong	2016.12.15	Yirui	Machine	LiuFeitong	2016.01.29	30	ion_V4F142	TTGTGGATCGA	GTGTGCCAGCMGCCGCGGTAA	Ion400_V4R11	CCAAGAGAG	CCGGACTACHVGGGTWTCTAAT
112A3	F0	1	human112	healthy	F0	1.64	1	2100	4.2	7.3	6	5.2	5.7	11.725	54.5	20.3	22.8	1220	2	20.4	29.3	human	Stool	LiuFeitong	2016.12.13	Yirui	Machine	Prabhu	2016.01.20	30	ion_V4F62	TTCATACAAGG	GTGTGCCAGCMGCCGCGGTAA	Ion400_V4R1	TTATTACGC	CCGGACTACHVGGGTWTCTAAT
112BF14	F14	2	human112	healthy	F2	1.64	1	2089	4.6	8.3	6.2	6.1	5.9	12.925	54.8	20.4	25.7	1212	2	22	28	human	Stool	LiuFeitong	2016.12.14	Yirui	Machine	Prabhu	2016.01.20	30	ion_V4F64	TTCAACTAACC	GTGTGCCAGCMGCCGCGGTAA	Ion400_V4R1	TTATTACGC	CCGGACTACHVGGGTWTCTAAT
112CF5	G0	1	human112	healthy	F3/G0	1.64	1	2164	5	8.8	6.7	6.5	4.8	13.45	55.2	20.5	23.3	1229	2	20.9	29.1	human	Stool	LiuFeitong	2016.12.14	Yirui	Machine	Prabhu	2016.01.20	30	ion_V4F65	TTCAACATTGG	GTGTGCCAGCMGCCGCGGTAA	Ion400_V4R1	TTATTACGC	CCGGACTACHVGGGTWTCTAAT
112DG14	G14	2	human112	healthy	G2	1.64	1	2190	6.4	9.5	9	7.3	6.4	16.1	55.2	20.5	25.4	1220	2	21.9	28.1	human	Stool	LiuFeitong	2016.12.14	Yirui	Machine	Prabhu	2016.01.20	30	ion_V4F67	TTCAAGCACTA	GTGTGCCAGCMGCCGCGGTAA	Ion400_V4R1	TTATTACGC	CCGGACTACHVGGGTWTCTAAT
113A3	F0	1	human113	healthy	F0	1.6	0.97	1973	4.9	7.2	4.9	5.5	5.5	11.4	50.5	19.7	27	1137	1.5	22.1	27.1	human	Stool	LiuFeitong	2016.12.15	Yirui	Machine	Prabhu	2016.01.20	30	ion_V4F1	TTATTATCGCC	GTGTGCCAGCMGCCGCGGTAA	Ion400_V4R11	CCAAGAGAG	CCGGACTACHVGGGTWTCTAAT
113BF14	F14	2	human113	healthy	F2	1.6	0.97	1900	4.6	8	6.6	5.5	4.9	12.425	50.1	19.6	27.2	1130	1.5	22.1	27	human	Stool	LiuFeitong	2016.12.15	Yirui	Machine	Prabhu	2016.01.20	30	ion_V4F3	TTATTCCTTCG	GTGTGCCAGCMGCCGCGGTAA	Ion400_V4R11	CCAAGAGAG	CCGGACTACHVGGGTWTCTAAT
113CF5	G0	1	human113	healthy	F3/G0	1.6	0.97	2032	4.6	7	3.6	5.8	5.5	10.725	51.2	20	25.6	1154	2	21.7	27.6	human	Stool	LiuFeitong	2016.12.15	Yirui	Machine	Prabhu	2016.01.20	30	ion_V4F4	TTATTCGAAGC	GTGTGCCAGCMGCCGCGGTAA	Ion400_V4R11	CCAAGAGAG	CCGGACTACHVGGGTWTCTAAT
113DG14	G14	2	human113	healthy	G2	1.6	0.97	1986	5	8.7	7.3	5.5	4.9	13.225	50.5	19.7	26.2	1140	2	21.7	27.4	human	Stool	LiuFeitong	2016.12.15	Yirui	Machine	Prabhu	2016.01.20	30	ion_V4F6	TTATTGGCCAA	GTGTGCCAGCMGCCGCGGTAA	Ion400_V4R11	CCAAGAGAG	CCGGACTACHVGGGTWTCTAAT
114A3	F0	1	human114	healthy	F0	1.68	1	2011	4.6	9	3.6	5.5	5.4	11.55	52.3	18.5	21.1	1191	1	18.3	29.9	human	Stool	LiuFeitong	2016.12.13	Yirui	Machine	Prabhu	2016.01.20	30	ion_V4F48	TTCTTCAAGCA	GTGTGCCAGCMGCCGCGGTAA	Ion400_V4R1	TTATTACGC	CCGGACTACHVGGGTWTCTAAT
114BF14	F14	2	human114	healthy	F2	1.68	1	1963	4.8	7.2	5.8	7.5	6.3	13.025	51.4	18.2	20.4	1179	1	17.8	30.2	human	Stool	LiuFeitong	2016.12.13	Yirui	Machine	Prabhu	2016.01.20	30	ion_V4F50	TTCTTGGTACT	GTGTGCCAGCMGCCGCGGTAA	Ion400_V4R1	TTATTACGC	CCGGACTACHVGGGTWTCTAAT
114CF4	G0	1	human114	healthy	F3/G0	1.68	1	1972	4.3	7.1	5.9	5.8	5.6	11.875	52.4	18.6	19.2	1201	1	17.4	31	human	Stool	LiuFeitong	2016.12.13	Yirui	Machine	Prabhu	2016.01.20	30	ion_V4F51	TTCTATTGAGG	GTGTGCCAGCMGCCGCGGTAA	Ion400_V4R1	TTATTACGC	CCGGACTACHVGGGTWTCTAAT
114DG14	G14	2	human114	healthy	G2	1.68	1	2000	4.6	6.7	6.4	6.4	5.8	12.35	51.3	18.2	19.6	1180	1	17.3	30.6	human	Stool	LiuFeitong	2016.12.13	Yirui	Machine	Prabhu	2016.01.20	30	ion_V4F53	TTCTAACGCAT	GTGTGCCAGCMGCCGCGGTAA	Ion400_V4R1	TTATTACGC	CCGGACTACHVGGGTWTCTAAT
115A3	G0	1	human115	healthy	G0	1.67	1	2492	4.7	7.8	9.3	9	7.5	16.1	61.1	21.4	19.6	1479	5	13.5	34.5	human	Stool	LiuFeitong	2016.12.14	Yirui	Machine	Prabhu	2016.01.20	30	ion_V4F29	TTACTTCCTGT	GTGTGCCAGCMGCCGCGGTAA	Ion400_V4R4	TATTCCGAA	CCGGACTACHVGGGTWTCTAAT
115BG14	G14	2	human115	healthy	G2	1.67	1	2453	5.1	9.1	11.3	7.4	6.5	16.8	61.5	22.1	22	1474	5.5	15	33.4	human	Stool	LiuFeitong	2016.12.15	Yirui	Machine	LiuFeitong	2016.01.29	30	ion_V4F144	TTGATAGCCTC	GTGTGCCAGCMGCCGCGGTAA	Ion400_V4R11	CCAAGAGAG	CCGGACTACHVGGGTWTCTAAT
115CG5	F0	1	human115	healthy	G3/F0	1.67	1	2393	5	8.9	7.9	6.9	5	14.35	60.6	21.5	20.5	1467	5	14	34.1	human	Stool	LiuFeitong	2016.12.14	Yirui	Machine	Prabhu	2016.01.20	30	ion_V4F32	TTACTGTGAGA	GTGTGCCAGCMGCCGCGGTAA	Ion400_V4R4	TATTCCGAA	CCGGACTACHVGGGTWTCTAAT
115DF14	F14	2	human115	healthy	F2	1.67	1	2401	4.8	10.9	8.8	7.9	7.2	16.8	61.1	21.6	20.9	1473	5	14.3	34	human	Stool	LiuFeitong	2016.12.15	Yirui	Machine	LiuFeitong	2016.01.29	30	ion_V4F145	TTGATCTGGTA	GTGTGCCAGCMGCCGCGGTAA	Ion400_V4R11	CCAAGAGAG	CCGGACTACHVGGGTWTCTAAT
116A3	G0	1	human116	healthy	G0	1.59	1	2223	3.8	6.8	8.2	6.4	6.2	13.2	54	21.4	26	1197	2.5	22.8	27.6	human	Stool	LiuFeitong	2016.12.16	Yirui	Machine	LiuFeitong	2016.01.21	30	ion_V4F13	TTATATGAGCG	GTGTGCCAGCMGCCGCGGTAA	Ion400_V4R2	TTCAATTCG	CCGGACTACHVGGGTWTCTAAT
116BG14	G14	2	human116	healthy	G2	1.59	1	2276	3.9	7.6	7	5.8	5.9	12.65	53.3	21.1	24.9	1329	4.5	16.7	32.4	human	Stool	LiuFeitong	2016.12.15	Yirui	Machine	LiuFeitong	2016.01.29	30	ion_V4F147	TTGAACACCAA	GTGTGCCAGCMGCCGCGGTAA	Ion400_V4R11	CCAAGAGAG	CCGGACTACHVGGGTWTCTAAT
116CG4	F0	1	human116	healthy	G3/F0	1.59	1	2178	4.7	5.8	7.4	6	4.8	11.975	54.4	21.5	25.7	1205	2.5	22.8	27.8	human	Stool	LiuFeitong	2016.12.16	Yirui	Machine	LiuFeitong	2016.01.21	30	ion_V4F11	TTATCTTGCCT	GTGTGCCAGCMGCCGCGGTAA	Ion400_V4R2	TTCAATTCG	CCGGACTACHVGGGTWTCTAAT
116DF14	F14	2	human116	healthy	F2	1.59	1	2297	4.3	6.8	9	6.8	6.7	14.05	53.4	21.1	25.4	1189	2.5	22.4	27.8	human	Stool	LiuFeitong	2016.12.16	Yirui	Machine	LiuFeitong	2016.01.22	30	ion_V4F132	TTCGCTCGATA	GTGTGCCAGCMGCCGCGGTAA	Ion400_V4R2	TTCAATTCG	CCGGACTACHVGGGTWTCTAAT
117A3	G0	1	human117	healthy	G0	1.66	0.97	1956	5.8	8.5	8.7	6.4	5.8	14.7	42	18.8	24.1	1173	1.5	20.2	28.5	human	Stool	LiuFeitong	2016.12.16	Yirui	Machine	LiuFeitong	2016.01.22	30	ion_V4F51	TTCTATTGAGG	GTGTGCCAGCMGCCGCGGTAA	Ion400_V4R2	TTCAATTCG	CCGGACTACHVGGGTWTCTAAT
117BG14	G14	2	human117	healthy	G2	1.66	0.97	2038	5.4	5.7	6.4	5.7	5.9	11.725	52.1	18.8	23.8	1176	1.5	19.9	28.6	human	Stool	LiuFeitong	2016.12.16	Yirui	Machine	Prabhu	2016.01.20	30	ion_V4F46	TTAGGCAGCTA	GTGTGCCAGCMGCCGCGGTAA	Ion400_V4R11	CCAAGAGAG	CCGGACTACHVGGGTWTCTAAT
117CG5	F0	1	human117	healthy	G3/F0	1.66	0.97	2013	4.9	7.8	5.8	5.5	4.9	12	51.6	18.6	24.8	1164	1.5	20.2	28.2	human	Stool	LiuFeitong	2016.12.16	Yirui	Machine	Prabhu	2016.01.20	30	ion_V4F45	TTAGCGCTAGT	GTGTGCCAGCMGCCGCGGTAA	Ion400_V4R11	CCAAGAGAG	CCGGACTACHVGGGTWTCTAAT
117EF1	F14	2	human117	healthy	F2	1.66	0.97	1969	4.6	7.8	8.5	10	6.5	15.925	51.3	18.5	24.8	1159	1.5	20.2	28.1	human	Stool	LiuFeitong	2016.12.16	Yirui	Machine	LiuFeitong	2016.01.21	30	ion_V4F42	TTAGACTTGCT	GTGTGCCAGCMGCCGCGGTAA	Ion400_V4R2	TTCAATTCG	CCGGACTACHVGGGTWTCTAAT
118A3	G0	1	human118	healthy	G0	1.59	0.97	2239	3.8	7.7	7.7	5.9	5.8	13.05	57.4	22.7	27.6	1244	3.5	24.6	27	human	Stool	LiuFeitong	2016.12.16	Yirui	Machine	LiuFeitong	2016.01.22	30	ion_V4F48	TTCTTCAAGCA	GTGTGCCAGCMGCCGCGGTAA	Ion400_V4R2	TTCAATTCG	CCGGACTACHVGGGTWTCTAAT
118BG14	G14	2	human118	healthy	G2	1.59	0.97	2190	3.7	4.6	4.6	4.9	3.9	8.95	58.1	23	27.4	1256	3.5	24.7	27.2	human	Stool	LiuFeitong	2016.12.15	Yirui	Machine	Prabhu	2016.01.20	30	ion_V4F10	TTATACAGGAC	GTGTGCCAGCMGCCGCGGTAA	Ion400_V4R11	CCAAGAGAG	CCGGACTACHVGGGTWTCTAAT
118CG5	F0	1	human118	healthy	G3/F0	1.59	0.97	2178	3.9	5.4	4.9	3.7	4.3	9.05	59.1	23.4	28.9	1265	4	25.7	26.5	human	Stool	LiuFeitong	2016.12.15	Yirui	Machine	Prabhu	2016.01.20	30	ion_V4F11	TTATCTTGCCT	GTGTGCCAGCMGCCGCGGTAA	Ion400_V4R11	CCAAGAGAG	CCGGACTACHVGGGTWTCTAAT
118DF14	F14	2	human118	healthy	F2	1.59	0.97	2245	3.9	7.3	6.4	4.8	4.9	11.45	58.2	23	29.1	1250	4	25.6	26.3	human	Stool	LiuFeitong	2016.12.15	Yirui	Machine	Prabhu	2016.01.20	30	ion_V4F15	TTATCGTATGG	GTGTGCCAGCMGCCGCGGTAA	Ion400_V4R11	CCAAGAGAG	CCGGACTACHVGGGTWTCTAAT
201A3	G0	1	human201	overweight	G0	1.58	0.81	2369	4.3	7.3	8.3	8.1	7.3	14.75	72.6	29.1	36	1438	8.5	33.4	23.8	human	Stool	LiuFeitong	2016.12.16	Yirui	Machine	LiuFeitong	2016.01.22	30	ion_V4F62	TTCATACAAGG	GTGTGCCAGCMGCCGCGGTAA	Ion400_V4R2	TTCAATTCG	CCGGACTACHVGGGTWTCTAAT
201BG13	G14	2	human201	overweight	G2	1.58	0.81	2318	4.8	9.2	7.7	7	6.5	14.775	72	28.8	36	1428	8.5	33.2	23.7	human	Stool	LiuFeitong	2016.12.15	Yirui	Machine	LiuFeitong	2016.01.29	30	ion_V4F33	TTACAACCGTA	GTGTGCCAGCMGCCGCGGTAA	Ion400_V4R14	GCCGTTGTA	CCGGACTACHVGGGTWTCTAAT
201CG5	F0	1	human201	overweight	G3/F0	1.58	0.81	2400	4.7	7.8	6.9	6.5	6.4	13.375	73.1	29.3	35.6	1448	9	33.3	24	human	Stool	LiuFeitong	2016.12.16	Yirui	Machine	LiuFeitong	2016.01.22	30	ion_V4F65	TTCAACATTGG	GTGTGCCAGCMGCCGCGGTAA	Ion400_V4R2	TTCAATTCG	CCGGACTACHVGGGTWTCTAAT
201DF14	F14	2	human201	overweight	F2	1.58	0.81	2336	4.7	8.7	8	7.8	7.4	15.275	72.1	28.9	35.1	1436	8.5	32.8	24.3	human	Stool	LiuFeitong	2016.12.15	Yirui	Machine	LiuFeitong	2016.01.29	30	ion_V4F35	TTACAGATCAG	GTGTGCCAGCMGCCGCGGTAA	Ion400_V4R14	GCCGTTGTA	CCGGACTACHVGGGTWTCTAAT
202A2	G0	1	human202	overweight	G0	1.685	1	2210	5.3	7	5.2	5.8	5.8	11.775	68	24	28.1	1415	3.5	25.7	28	human	Stool	LiuFeitong	2016.12.15	Yirui	Machine	Prabhu	2016.01.20	30	ion_V4F48	TTCTTCAAGCA	GTGTGCCAGCMGCCGCGGTAA	Ion400_V4R4	TATTCCGAA	CCGGACTACHVGGGTWTCTAAT
202BG14	G14	2	human202	overweight	G2	1.685	1	2189	5	6.9	7.5	5.7	5.4	12.65	68.8	24.2	29.3	1420	4	26.6	27.3	human	Stool	LiuFeitong	2016.12.15	Yirui	Machine	Prabhu	2016.01.20	30	ion_V4F50	TTCTTGGTACT	GTGTGCCAGCMGCCGCGGTAA	Ion400_V4R4	TATTCCGAA	CCGGACTACHVGGGTWTCTAAT
202CG5	F0	1	human202	overweight	G3/F0	1.685	1	2238	4.8	7.1	5.6	6.1	5.3	11.925	68.9	24.3	28.6	1426	4	26.3	27.8	human	Stool	LiuFeitong	2016.12.15	Yirui	Machine	Prabhu	2016.01.20	30	ion_V4F51	TTCTATTGAGG	GTGTGCCAGCMGCCGCGGTAA	Ion400_V4R4	TATTCCGAA	CCGGACTACHVGGGTWTCTAAT
202DF13	F14	2	human202	overweight	F2	1.685	1	2129	5.1	8.1	7.9	6.3	5.9	13.9	69.4	24.4	28.3	1437	4	26.2	28.1	human	Stool	LiuFeitong	2016.12.15	Yirui	Machine	Prabhu	2016.01.20	30	ion_V4F53	TTCTAACGCAT	GTGTGCCAGCMGCCGCGGTAA	Ion400_V4R4	TATTCCGAA	CCGGACTACHVGGGTWTCTAAT
203A3	G0	1	human203	overweight	G0	1.61	1	2310	5.4	9.6	7.8	6.5	7.1	15.075	65.1	25.1	33.3	1337	5.5	29.2	24.8	human	Stool	LiuFeitong	2016.12.15	Yirui	Machine	Prabhu	2016.01.20	30	ion_V4F142	TTGTGGATCGA	GTGTGCCAGCMGCCGCGGTAA	Ion400_V4R4	TATTCCGAA	CCGGACTACHVGGGTWTCTAAT
203CG1	G14	2	human203	overweight	G2	1.61	1	2298	5.9	9.7	10.2	8	6.8	17.125	64.9	25	32.5	1338	5.5	28.7	25.2	human	Stool	LiuFeitong	2016.12.15	Yirui	Machine	Prabhu	2016.01.20	30	ion_V4F144	TTGATAGCCTC	GTGTGCCAGCMGCCGCGGTAA	Ion400_V4R4	TATTCCGAA	CCGGACTACHVGGGTWTCTAAT
203CG5	F0	1	human203	overweight	G3/F0	1.61	1	2236	5.4	8.6	8.2	6.4	6.1	14.475	66.6	25.7	32.2	1367	6	29.1	25.4	human	Stool	LiuFeitong	2016.12.15	Yirui	Machine	Prabhu	2016.01.20	30	ion_V4F145	TTGATCTGGTA	GTGTGCCAGCMGCCGCGGTAA	Ion400_V4R4	TATTCCGAA	CCGGACTACHVGGGTWTCTAAT
203DF13	F14	2	human203	overweight	F2	1.61	1	2333	4.7	8.2	8.2	5.8	7.6	14.175	65.7	25.3	32.3	1352	5.5	28.9	25.3	human	Stool	LiuFeitong	2016.12.16	Yirui	Machine	Prabhu	2016.01.20	30	ion_V4F43	TTAGACGCTGA	GTGTGCCAGCMGCCGCGGTAA	Ion400_V4R11	CCAAGAGAG	CCGGACTACHVGGGTWTCTAAT
204A3	F0	1	human204	overweight	F0	1.78	0.66	2540	5.2	8.7	7.9	6.1	3.8	13.6	83.6	26.4	18.7	1869	9	13.7	36.2	human	Stool	LiuFeitong	2016.12.15	Yirui	Machine	LiuFeitong	2016.01.29	30	ion_V4F38	TTACGAATTCC	GTGTGCCAGCMGCCGCGGTAA	Ion400_V4R14	GCCGTTGTA	CCGGACTACHVGGGTWTCTAAT
204BF13	F14	2	human204	overweight	F2	1.78	0.66	2499	5.1	8.3	6.3	5.9	4.1	12.55	83.8	26.4	18.9	1871	9	13.8	36.1	human	Stool	LiuFeitong	2016.12.15	Yirui	Machine	LiuFeitong	2016.01.29	30	ion_V4F39	TTAGTTGCATG	GTGTGCCAGCMGCCGCGGTAA	Ion400_V4R14	GCCGTTGTA	CCGGACTACHVGGGTWTCTAAT
204CF5	G0	1	human204	overweight	F3/G0	1.78	0.66	2512	4.9	8.9	6.7	5.7	3.9	12.85	84.2	26.6	18.4	1882	9	13.6	36.5	human	Stool	LiuFeitong	2016.12.14	Yirui	Machine	Prabhu	2016.01.20	30	ion_V4F20	TTAATGATGGC	GTGTGCCAGCMGCCGCGGTAA	Ion400_V4R4	TATTCCGAA	CCGGACTACHVGGGTWTCTAAT
204DG7	G14	2	human204	overweight	G2	1.78	0.66	2569	4.7	8.7	8.8	7.8	7.1	15.6	83.7	26.4	18.2	1875	9	13.4	36.6	human	Stool	LiuFeitong	2016.12.15	Yirui	Machine	Prabhu	2016.01.20	30	ion_V4F67	TTCAAGCACTA	GTGTGCCAGCMGCCGCGGTAA	Ion400_V4R4	TATTCCGAA	CCGGACTACHVGGGTWTCTAAT
205A2	F0	1	human205	overweight	F0	1.55	1	2311	4.4	5.4	6	4.6	4.6	10.25	60.4	25.1	26.1	1303	5	25.1	28.6	human	Stool	LiuFeitong	2016.12.15	Yirui	Machine	LiuFeitong	2016.01.29	30	ion_V4F41	TTAGATCGTAG	GTGTGCCAGCMGCCGCGGTAA	Ion400_V4R14	GCCGTTGTA	CCGGACTACHVGGGTWTCTAAT
205BF14	F14	2	human205	overweight	F2	1.55	1	2356	4.8	6.7	5.1	4.9	4.3	10.625	60.6	25.2	26.1	1306	5	25.1	28.6	human	Stool	LiuFeitong	2016.12.15	Yirui	Machine	LiuFeitong	2016.01.29	30	ion_V4F43	TTAGACGCTGA	GTGTGCCAGCMGCCGCGGTAA	Ion400_V4R14	GCCGTTGTA	CCGGACTACHVGGGTWTCTAAT
205CF4	G0	1	human205	overweight	F3/G0	1.55	1	2210	4.7	7.7	5.1	5.5	4.3	11.4	58.8	24.5	25.5	1278	4.5	24.5	28.5	human	Stool	LiuFeitong	2016.12.15	Yirui	Machine	LiuFeitong	2016.01.29	30	ion_V4F44	TTAGCATGGAA	GTGTGCCAGCMGCCGCGGTAA	Ion400_V4R14	GCCGTTGTA	CCGGACTACHVGGGTWTCTAAT
205DG14	G14	2	human205	overweight	G2	1.55	1	2286	4.4	7.9	5.3	5	6	11.7	61	25.4	25.9	1314	5	24.9	28.8	human	Stool	LiuFeitong	2016.12.15	Yirui	Machine	LiuFeitong	2016.01.29	30	ion_V4F47	TTCTTCTTCAC	GTGTGCCAGCMGCCGCGGTAA	Ion400_V4R14	GCCGTTGTA	CCGGACTACHVGGGTWTCTAAT
206A3	G0	1	human206	overweight	G0	1.49	1	2311	4.8	7.7	6.8	5.7	6.9	13.025	52.5	23.6	35.3	1134	4.5	29.1	23.2	human	Stool	LiuFeitong	2016.12.15	Yirui	Machine	Prabhu	2016.01.20	30	ion_V4F63	TTCATGTCCGT	GTGTGCCAGCMGCCGCGGTAA	Ion400_V4R4	TATTCCGAA	CCGGACTACHVGGGTWTCTAAT
206BG14	G14	2	human206	overweight	G2	1.49	1	2369	5	8.9	7.4	6.6	7.2	14.5	52.4	23.9	35.7	1131	5	29.5	23	human	Stool	LiuFeitong	2016.12.15	Yirui	Machine	Prabhu	2016.01.20	30	ion_V4F65	TTCAACATTGG	GTGTGCCAGCMGCCGCGGTAA	Ion400_V4R4	TATTCCGAA	CCGGACTACHVGGGTWTCTAAT
207A3	F0	1	human207	overweight	F0	1.69	1	2542	4.9	7.5	8	6.4	5.7	13.6	86.1	30.5	26.6	1848	13.5	19.2	31.4	human	Stool	LiuFeitong	2016.12.15	Yirui	Machine	Prabhu	2016.01.20	30	ion_V4F55	TTCTCAATAGC	GTGTGCCAGCMGCCGCGGTAA	Ion400_V4R4	TATTCCGAA	CCGGACTACHVGGGTWTCTAAT
207BF14	F14	2	human207	overweight	F2	1.69	1	2512	4.8	7.3	6.2	6.7	6	12.8	86.5	30.6	26.6	1854	14	19.3	31.3	human	Stool	LiuFeitong	2016.12.15	Yirui	Machine	Prabhu	2016.01.20	30	ion_V4F57	TTCTCGTTGTA	GTGTGCCAGCMGCCGCGGTAA	Ion400_V4R4	TATTCCGAA	CCGGACTACHVGGGTWTCTAAT
207CF5	G0	1	human207	overweight	F3/G0	1.69	1	2497	4.8	9.3	8	7.7	6.2	15.25	87.4	31	25.9	1874	14	18.9	31.8	human	Stool	LiuFeitong	2016.12.15	Yirui	Machine	Prabhu	2016.01.20	30	ion_V4F58	TTCTGTCAGAC	GTGTGCCAGCMGCCGCGGTAA	Ion400_V4R4	TATTCCGAA	CCGGACTACHVGGGTWTCTAAT
207DG14	G14	2	human207	overweight	G2	1.69	1	2501	4.9	9	8.5	7.1	7.4	15.375	88	31.2	25.5	1887	14.5	18.7	32	human	Stool	LiuFeitong	2016.12.15	Yirui	Machine	Prabhu	2016.01.20	30	ion_V4F61	TTCATTGGTGA	GTGTGCCAGCMGCCGCGGTAA	Ion400_V4R4	TATTCCGAA	CCGGACTACHVGGGTWTCTAAT
208A3	G0	1	human208	overweight	G0	1.53	0.88	2488	4.7	7.3	7.6	7.4	7	14.075	56.7	24.2	25	1245	4.5	24	28.3	human	Stool	LiuFeitong	2016.12.15	Yirui	Machine	Prabhu	2016.01.20	30	ion_V4F23	TTAACCTTCGA	GTGTGCCAGCMGCCGCGGTAA	Ion400_V4R11	CCAAGAGAG	CCGGACTACHVGGGTWTCTAAT
208BG14	G14	2	human208	overweight	G2	1.53	0.88	2420	4.8	8.9	8.5	6.6	6.7	14.875	58.1	24.8	25.8	1264	4.5	24.8	28.1	human	Stool	LiuFeitong	2016.12.15	Yirui	Machine	Prabhu	2016.01.20	30	ion_V4F25	TTAACGAGTCA	GTGTGCCAGCMGCCGCGGTAA	Ion400_V4R11	CCAAGAGAG	CCGGACTACHVGGGTWTCTAAT
208CG5	F0	1	human208	overweight	G3/F0	1.53	0.88	2379	4.6	7.9	7	6.3	5.2	13.05	57.5	24.6	25.7	1255	4.5	24.7	28	human	Stool	LiuFeitong	2016.12.15	Yirui	Machine	Prabhu	2016.01.20	30	ion_V4F26	TTAAGTTCTCG	GTGTGCCAGCMGCCGCGGTAA	Ion400_V4R11	CCAAGAGAG	CCGGACTACHVGGGTWTCTAAT
208DF14	F14	2	human208	overweight	F2	1.53	0.88	2401	5.1	7.7	8	7.3	6.7	14.45	56.9	24.3	24.9	1249	4.5	23.9	28.4	human	Stool	LiuFeitong	2016.12.16	Yirui	Machine	LiuFeitong	2016.01.29	30	ion_V4F49	TTCTTGACTTC	GTGTGCCAGCMGCCGCGGTAA	Ion400_V4R14	GCCGTTGTA	CCGGACTACHVGGGTWTCTAAT
209A2	F0	1	human209	overweight	F0	1.63	1	2375	4.7	8.5	8.2	7	6.2	14.575	68.4	25.7	33.3	1390	5.5	29.6	25.1	human	Stool	LiuFeitong	2016.12.16	Yirui	Machine	LiuFeitong	2016.01.21	30	ion_V4F27	TTAAGCCATTC	GTGTGCCAGCMGCCGCGGTAA	Ion400_V4R2	TTCAATTCG	CCGGACTACHVGGGTWTCTAAT
209BF14	F14	2	human209	overweight	F2	1.63	1	2321	4.8	9.4	9.7	6.4	6.4	15.55	68.7	25.9	32.7	1398	5.5	29.4	25.4	human	Stool	LiuFeitong	2016.12.16	Yirui	Machine	LiuFeitong	2016.01.29	30	ion_V4F51	TTCTATTGAGG	GTGTGCCAGCMGCCGCGGTAA	Ion400_V4R14	GCCGTTGTA	CCGGACTACHVGGGTWTCTAAT
209DG14	G14	2	human209	overweight	G2	1.63	1	2433	4.8	8.3	8.4	7.9	6.9	15.225	68.9	25.9	32.9	1400	5.5	29.6	25.3	human	Stool	LiuFeitong	2016.12.16	Yirui	Machine	LiuFeitong	2016.01.22	30	ion_V4F137	TTGTAGTGTCC	GTGTGCCAGCMGCCGCGGTAA	Ion400_V4R2	TTCAATTCG	CCGGACTACHVGGGTWTCTAAT
210A3	F0	1	human210	overweight	F0	1.605	0.91	2259	4.9	8.3	5.9	6	6.3	12.9	63.9	24.8	28.1	1347	4.5	26.4	27.6	human	Stool	LiuFeitong	2016.12.16	Yirui	Machine	LiuFeitong	2016.01.29	30	ion_V4F54	TTCTCTAACTG	GTGTGCCAGCMGCCGCGGTAA	Ion400_V4R14	GCCGTTGTA	CCGGACTACHVGGGTWTCTAAT
210BF14	F14	2	human210	overweight	F2	1.605	0.91	2310	5.2	6.9	5.3	7.3	6.2	12.6	63.6	24.7	28.6	1339	4.5	24.8	28.1	human	Stool	LiuFeitong	2016.12.14	Yirui	Machine	Prabhu	2016.01.20	30	ion_V4F11	TTATCTTGCCT	GTGTGCCAGCMGCCGCGGTAA	Ion400_V4R4	TATTCCGAA	CCGGACTACHVGGGTWTCTAAT
210CF5	G0	1	human210	overweight	F3/G0	1.605	0.91	2272	5	7.2	6.2	5.3	6.4	12.2	64	24.8	29	1344	4.5	26.9	27	human	Stool	LiuFeitong	2016.12.16	Yirui	Machine	LiuFeitong	2016.01.29	30	ion_V4F55	TTCTCAATAGC	GTGTGCCAGCMGCCGCGGTAA	Ion400_V4R14	GCCGTTGTA	CCGGACTACHVGGGTWTCTAAT
210DG14	G14	2	human210	overweight	G2	1.605	0.91	2293	4.9	9	7	6.4	7	14.175	63.3	24.6	28.3	1336	4.5	26.3	27.4	human	Stool	LiuFeitong	2016.12.14	Yirui	Machine	Prabhu	2016.01.20	30	ion_V4F13	TTATATGAGCG	GTGTGCCAGCMGCCGCGGTAA	Ion400_V4R4	TATTCCGAA	CCGGACTACHVGGGTWTCTAAT
211A3	F0	1	human211	overweight	F0	1.68	0.94	2513	4.8	11.7	7.5	5.7	7	15.4	78	27.6	26.1	1720	11	18.5	31.5	human	Stool	LiuFeitong	2016.12.15	Yirui	Machine	Prabhu	2016.01.20	30	ion_V4F30	TTACTCTAGAG	GTGTGCCAGCMGCCGCGGTAA	Ion400_V4R11	CCAAGAGAG	CCGGACTACHVGGGTWTCTAAT
211BF14	F14	2	human211	overweight	F2	1.68	0.94	2570	5.3	9	8.8	6.8	6	15.125	78.4	27.8	27	1720	11	19.1	31	human	Stool	LiuFeitong	2016.12.16	Yirui	Machine	Prabhu	2016.01.20	30	ion_V4F32	TTACTGTGAGA	GTGTGCCAGCMGCCGCGGTAA	Ion400_V4R11	CCAAGAGAG	CCGGACTACHVGGGTWTCTAAT
211CF5	G0	1	human211	overweight	F3/G0	1.68	0.94	2611	5.2	9.7	7.6	5.8	7	14.6	77.7	27.5	26.4	1713	11	18.7	31.4	human	Stool	LiuFeitong	2016.12.16	Yirui	Machine	Prabhu	2016.01.20	30	ion_V4F33	TTACAACCGTA	GTGTGCCAGCMGCCGCGGTAA	Ion400_V4R11	CCAAGAGAG	CCGGACTACHVGGGTWTCTAAT
211DG14	G14	2	human211	overweight	G2	1.68	0.94	2597	5.2	10.1	7.8	5.5	6.8	14.7	78.6	27.8	25.1	1735	11	17.9	31.9	human	Stool	LiuFeitong	2016.12.16	Yirui	Machine	Prabhu	2016.01.20	30	ion_V4F35	TTACAGATCAG	GTGTGCCAGCMGCCGCGGTAA	Ion400_V4R11	CCAAGAGAG	CCGGACTACHVGGGTWTCTAAT
212A3	F0	1	human212	overweight	F0	1.61	1	2317	5.2	8.4	7	7.4	6.7	14.375	64.7	25	30.3	1347	5	27.6	26.3	human	Stool	LiuFeitong	2016.12.16	Yirui	Machine	LiuFeitong	2016.01.29	30	ion_V4F56	TTCTCCGATAT	GTGTGCCAGCMGCCGCGGTAA	Ion400_V4R14	GCCGTTGTA	CCGGACTACHVGGGTWTCTAAT
212BF13	F14	2	human212	overweight	F2	1.61	1	2369	4.9	10.6	10.2	8	6.9	17.35	65.5	25.3	31	1357	5	28.1	26	human	Stool	LiuFeitong	2016.12.13	Yirui	Machine	Prabhu	2016.01.20	30	ion_V4F30	TTACTCTAGAG	GTGTGCCAGCMGCCGCGGTAA	Ion400_V4R1	TTATTACGC	CCGGACTACHVGGGTWTCTAAT
212CF5	G0	1	human212	overweight	F3/G0	1.61	1	2420	4.9	9.5	8.6	6.9	6.9	15.45	66.1	25.5	31	1366	5.5	28.3	26.1	human	Stool	LiuFeitong	2016.12.16	Yirui	Machine	LiuFeitong	2016.01.29	30	ion_V4F58	TTCTGTCAGAC	GTGTGCCAGCMGCCGCGGTAA	Ion400_V4R14	GCCGTTGTA	CCGGACTACHVGGGTWTCTAAT
212DG13	G14	2	human212	overweight	G2	1.61	1	2399	4.9	10.9	11	8.9	6.5	18.25	65.3	25.2	31.3	1352	5	28.3	25.9	human	Stool	LiuFeitong	2016.12.13	Yirui	Machine	Prabhu	2016.01.20	30	ion_V4F33	TTACAACCGTA	GTGTGCCAGCMGCCGCGGTAA	Ion400_V4R1	TTATTACGC	CCGGACTACHVGGGTWTCTAAT
213A2	F0	1	human213	overweight	F0	1.56	1	2410	5	9.9	10.1	7.8	6.4	16.75	60.6	24.9	29.2	1287	5	27	26.5	human	Stool	LiuFeitong	2016.12.16	Yirui	Machine	LiuFeitong	2016.01.29	30	ion_V4F61	TTCATTGGTGA	GTGTGCCAGCMGCCGCGGTAA	Ion400_V4R14	GCCGTTGTA	CCGGACTACHVGGGTWTCTAAT
213CF1	F14	2	human213	overweight	F2	1.56	1	2399	4.4	10.2	10.3	7.5	6.9	16.825	59.5	24.4	29.8	1266	4.5	27	26	human	Stool	LiuFeitong	2016.12.16	Yirui	Machine	LiuFeitong	2016.01.29	30	ion_V4F62	TTCATACAAGG	GTGTGCCAGCMGCCGCGGTAA	Ion400_V4R14	GCCGTTGTA	CCGGACTACHVGGGTWTCTAAT
213CF5	G0	1	human213	overweight	F3/G0	1.56	1	2351	4.2	8.8	10.2	7.9	8	16.5	60.7	24.9	29	1290	5	26.9	26.6	human	Stool	LiuFeitong	2016.12.16	Yirui	Machine	LiuFeitong	2016.01.22	30	ion_V4F57	TTCTCGTTGTA	GTGTGCCAGCMGCCGCGGTAA	Ion400_V4R2	TTCAATTCG	CCGGACTACHVGGGTWTCTAAT
213DG13	G14	2	human213	overweight	G2	1.56	1	2372	4.5	9.5	8.3	7	6.4	15.125	61.1	25.1	28.6	1299	5	26.9	26.9	human	Stool	LiuFeitong	2016.12.16	Yirui	Machine	LiuFeitong	2016.01.22	30	ion_V4F60	TTCATTACGAG	GTGTGCCAGCMGCCGCGGTAA	Ion400_V4R2	TTCAATTCG	CCGGACTACHVGGGTWTCTAAT
214A3	G0	1	human214	overweight	G0	1.67	1	2618	4.7	9.2	7.4	6.8	6.9	14.6	73.8	26.5	21.5	1677	9.5	15.5	33.3	human	Stool	LiuFeitong	2016.12.14	Yirui	Machine	Prabhu	2016.01.20	30	ion_V4F22	TTAACTGACAC	GTGTGCCAGCMGCCGCGGTAA	Ion400_V4R4	TATTCCGAA	CCGGACTACHVGGGTWTCTAAT
214BG14	G14	2	human214	overweight	G2	1.67	1	2532	5.4	10.9	9.3	6.2	5	15.8	75.6	27.1	20.4	1715	10	14.8	34	human	Stool	LiuFeitong	2016.12.16	Yirui	Machine	LiuFeitong	2016.01.29	30	ion_V4F64	TTCAACTAACC	GTGTGCCAGCMGCCGCGGTAA	Ion400_V4R14	GCCGTTGTA	CCGGACTACHVGGGTWTCTAAT
214CG5	F0	1	human214	overweight	G3/F0	1.67	1	2589	4.8	8.7	8.2	5.5	6	13.9	75	26.9	20.5	1704	10	14.9	33.9	human	Stool	LiuFeitong	2016.12.14	Yirui	Machine	Prabhu	2016.01.20	30	ion_V4F25	TTAACGAGTCA	GTGTGCCAGCMGCCGCGGTAA	Ion400_V4R4	TATTCCGAA	CCGGACTACHVGGGTWTCTAAT
214DF14	F14	2	human214	overweight	F2	1.67	1	2533	5	9.2	8.8	7.1	5.5	15.175	76.4	27.4	20.9	1724	10.5	15.2	33.7	human	Stool	LiuFeitong	2016.12.14	Yirui	Machine	Prabhu	2016.01.20	30	ion_V4F27	TTAAGCCATTC	GTGTGCCAGCMGCCGCGGTAA	Ion400_V4R4	TATTCCGAA	CCGGACTACHVGGGTWTCTAAT
215A3	G0	1	human215	overweight	G0	1.68	1	2378	3.9	6.3	6.4	6.5	6.2	12.125	73	25.9	28.4	1629	9	19.6	30.9	human	Stool	LiuFeitong	2016.12.16	Yirui	Machine	LiuFeitong	2016.01.29	30	ion_V4F66	TTCAACGCGTT	GTGTGCCAGCMGCCGCGGTAA	Ion400_V4R14	GCCGTTGTA	CCGGACTACHVGGGTWTCTAAT
215BG14	G14	2	human215	overweight	G2	1.68	1	2411	4.3	7.5	6.5	6.2	6.3	12.75	72.2	25.6	33.3	1449	5.5	29.5	25.4	human	Stool	LiuFeitong	2016.12.16	Yirui	Machine	LiuFeitong	2016.01.29	30	ion_V4F67	TTCAAGCACTA	GTGTGCCAGCMGCCGCGGTAA	Ion400_V4R14	GCCGTTGTA	CCGGACTACHVGGGTWTCTAAT
215CG5	F0	1	human215	overweight	G3/F0	1.68	1	2389	4.7	7	5.8	4.7	5.3	11.25	73	25.9	32.6	1466	5.5	29.4	25.8	human	Stool	LiuFeitong	2016.12.16	Yirui	Machine	LiuFeitong	2016.01.21	30	ion_V4F37	TTACGATCCAT	GTGTGCCAGCMGCCGCGGTAA	Ion400_V4R2	TTCAATTCG	CCGGACTACHVGGGTWTCTAAT
216A3	F0	1	human216	overweight	F0	1.7	0.94	2470	4.7	8.8	7.2	6.4	5.5	13.75	69.4	24	19.8	1612	8	14	33.8	human	Stool	LiuFeitong	2016.12.16	Yirui	Machine	LiuFeitong	2016.01.29	30	ion_V4F70	TTCAGTATCCT	GTGTGCCAGCMGCCGCGGTAA	Ion400_V4R14	GCCGTTGTA	CCGGACTACHVGGGTWTCTAAT
216BF14	F14	2	human216	overweight	F2	1.7	0.94	2518	4.7	8.6	7.2	6.2	5.4	13.525	70.5	24.4	18	1640	8	13	34.6	human	Stool	LiuFeitong	2016.12.15	Yirui	Machine	Prabhu	2016.01.20	30	ion_V4F38	TTACGAATTCC	GTGTGCCAGCMGCCGCGGTAA	Ion400_V4R4	TATTCCGAA	CCGGACTACHVGGGTWTCTAAT
216DG14	G14	2	human216	overweight	G2	1.7	0.94	2533	4.5	8.3	6.9	6.3	6.5	13.5	70.2	24.3	18.2	1635	8	13	34.6	human	Stool	LiuFeitong	2016.12.15	Yirui	Machine	Prabhu	2016.01.20	30	ion_V4F41	TTAGATCGTAG	GTGTGCCAGCMGCCGCGGTAA	Ion400_V4R4	TATTCCGAA	CCGGACTACHVGGGTWTCTAAT
217A3	G0	1	human217	overweight	G0	1.59	0.88	2330	5	8	6.8	5.7	5.7	12.925	65	25.7	37	1317	6.5	31.5	23.1	human	Stool	LiuFeitong	2016.12.16	Yirui	Machine	LiuFeitong	2016.01.29	30	ion_V4F76	TTCCATGTATC	GTGTGCCAGCMGCCGCGGTAA	Ion400_V4R14	GCCGTTGTA	CCGGACTACHVGGGTWTCTAAT
217BG14	G14	2	human217	overweight	G2	1.59	0.88	2410	5.2	8.3	7.6	7.1	6.7	14.475	62.8	25	33.9	1299	5.5	29.4	24.4	human	Stool	LiuFeitong	2016.12.13	Yirui	Machine	Prabhu	2016.01.20	30	ion_V4F57	TTCTCGTTGTA	GTGTGCCAGCMGCCGCGGTAA	Ion400_V4R1	TTATTACGC	CCGGACTACHVGGGTWTCTAAT
217CG13	F0	1	human217	overweight	G3/F0	1.59	0.88	2290	5.2	6	5.1	5.3	6	11	62.7	25	34.1	1296	5.5	29.5	24.2	human	Stool	LiuFeitong	2016.12.13	Yirui	Machine	Prabhu	2016.01.20	30	ion_V4F58	TTCTGTCAGAC	GTGTGCCAGCMGCCGCGGTAA	Ion400_V4R1	TTATTACGC	CCGGACTACHVGGGTWTCTAAT
217DF14	F14	2	human217	overweight	F2	1.59	0.88	2340	5	8.4	8.2	5.7	5.8	13.85	62.9	25	35	1295	5.5	30	23.9	human	Stool	LiuFeitong	2016.12.13	Yirui	Machine	Prabhu	2016.01.20	30	ion_V4F61	TTCATTGGTGA	GTGTGCCAGCMGCCGCGGTAA	Ion400_V4R1	TTATTACGC	CCGGACTACHVGGGTWTCTAAT

## Sheet: Sheet2
	F0	F14		G0	G14
